# Supplementary material for: The Mirage of Upward Mobility: Conceptualization and Implications for Teen Dating Violence Prevention
Source: Children (Basel). 2023 Nov 6;10(11):1785. doi: 10.3390/children10111785 (PMC10670360; doi:10.3390/children10111785)
Supplement: Supplementary file 1 [file children-10-01785-s001.zip]

Archive with 1 entries (1 files):
- children-2667124-supplementary.pdf
